# Supplementary material for: Mitochondrial DNA of Sardinian and North-West Italian Populations Revealed a New Piece in the Mosaic of Phylogeography and Phylogeny of Salariopsis fluviatilis (Blenniidae)
Source: Animals (Basel). 2022 Dec 2;12(23):3403. doi: 10.3390/ani12233403 (PMC9736072; doi:10.3390/ani12233403)
Supplement: Supplementary file 1 [file animals-12-03403-s001.zip]

Archive with 10 entries (10 files):
- Figure S1.jpg
- Figure S2.pdf
- Figure S3.pdf
- Figure S4.tif
- Table S1.pdf
- Table S2.pdf
- Table S3.pdf
- Table S4.pdf
- Table S5.pdf
- Table S6.pdf
